# Supplementary material for: Molecular Characterization of TP53 Variants in Exons 4-8 and p53 Immunoexpression in a Mexican Colorectal Cancer Cohort
Source: Cancers (Basel). 2026 May 22;18(11):1678. doi: 10.3390/cancers18111678 (PMC13255983; doi:10.3390/cancers18111678)
Supplement: Supplementary file 1 [file cancers-18-01678-s001.zip]

Archive with 1 entries (1 files):
- cancers-4310771-supplementary.pdf
